# Supplementary material for: Evolutionary Analysis of the YABBY Gene Family in Brassicaceae
Source: Plants (Basel). 2021 Dec 8;10(12):2700. doi: 10.3390/plants10122700 (PMC8704796; doi:10.3390/plants10122700)
Supplement: Supplementary file 1 [file plants-10-02700-s001.zip]

Archive with 5 entries (5 files):
- Figure S3.pdf
- Figure S2.pdf
- Table S1.pdf
- Table S2.pdf
- Figure S1.pdf
